# Supplementary material for: The Change in Public Perception and Knowledge Acquisition Methods of Chronic Kidney Disease Among General Population in Okayama Prefecture, Japan
Source: Diseases. 2024 Oct 25;12(11):268. doi: 10.3390/diseases12110268 (PMC11593020; doi:10.3390/diseases12110268)
Supplement: Supplementary file 1 [file diseases-12-00268-s001.zip]

Archive with 1 entries (1 files):
- diseases-3212027-supplementary.pdf
